# Supplementary material for: The Role of Sex Steroid Hormones in the Association Between Manganese Exposure and Bone Mineral Density: National Health and Nutrition Examination Survey 2013–2018
Source: Toxics. 2025 Apr 11;13(4):296. doi: 10.3390/toxics13040296 (PMC12031611; doi:10.3390/toxics13040296)
Supplement: Supplementary file 1 [file toxics-13-00296-s001.zip]

Archive with 1 entries (1 files):
- toxics-3521590-supplementary.pdf
